# Supplementary material for: Enzymatic Synthesis of 2-Chloropurine Arabinonucleosides with Chiral Amino Acid Amides at the C6 Position and an Evaluation of Antiproliferative Activity In Vitro
Source: Int J Mol Sci. 2023 Mar 25;24(7):6223. doi: 10.3390/ijms24076223 (PMC10094600; doi:10.3390/ijms24076223)
Supplement: Supplementary file 1 [file ijms-24-06223-s001.zip]

Archive with 1 entries (1 files):
- ijms-2279884-supplementary.pdf
